# Supplementary material for: MiR-125a-5p in MSC-derived small extracellular vesicles alleviates Müller cells injury in diabetic retinopathy by modulating mitophagy via PTP1B pathway
Source: Cell Death Discov. 2025 May 8;11:226. doi: 10.1038/s41420-025-02439-3 (PMC12062395; doi:10.1038/s41420-025-02439-3)
Supplement: Supplementary file 1 — Supplementary 1. miRNA sequencing data [file 41420_2025_2439_MOESM1_ESM.xlsx]

## Sheet: hUCMSC_Exo_All_miRNA.UMI.TPM
#ID	MSC-Exo1	MSC-Exo2	MSC-Exo3
hsa-let-7a-2-3p	0	9.46342	45.4236
hsa-let-7a-3p	0	18.9268	0
hsa-let-7a-5p	55767	52332.7	58301.2
hsa-let-7b-3p	0	0	22.7118
hsa-let-7b-5p	16891.1	13703	15784.7
hsa-let-7c-5p	48624.1	41118.6	46286.6
hsa-let-7d-3p	673.302	397.464	476.948
hsa-let-7d-5p	526.932	340.683	499.659
hsa-let-7e-3p	0	18.9268	0
hsa-let-7e-5p	40427.4	38374.2	42471
hsa-let-7f-2-3p	0	18.9268	0
hsa-let-7f-5p	45491.8	41156.4	45877.8
hsa-let-7g-3p	0	0	22.7118
hsa-let-7g-5p	907.494	1097.76	681.354
hsa-let-7i-3p	117.096	66.244	90.8471
hsa-let-7i-5p	26551.5	34825.4	30865.3
hsa-miR-1-3p	58.548	18.9268	0
hsa-miR-100-3p	117.096	359.61	249.83
hsa-miR-100-5p	6937.94	5999.81	7426.75
hsa-miR-101-2-5p	58.548	0	0
hsa-miR-101-3p	966.042	1135.61	1226.44
hsa-miR-103a-3p	5591.33	7230.06	5836.93
hsa-miR-10401-3p	58.548	56.7805	136.271
hsa-miR-10401-5p	0	9.46342	0
hsa-miR-10527-5p	29.274	0	0
hsa-miR-106a-3p	29.274	0	0
hsa-miR-106a-5p	175.644	123.025	158.983
hsa-miR-106b-3p	234.192	132.488	158.983
hsa-miR-107	5591.33	7230.06	5836.93
hsa-miR-10a-3p	87.822	66.244	22.7118
hsa-miR-10a-5p	1727.17	1627.71	1862.37
hsa-miR-10b-3p	117.096	0	0
hsa-miR-10b-5p	1697.89	1618.25	1839.65
hsa-miR-1179	0	9.46342	0
hsa-miR-1180-3p	0	47.3171	22.7118
hsa-miR-1185-1-3p	175.644	406.927	545.083
hsa-miR-1185-2-3p	175.644	406.927	545.083
hsa-miR-1185-5p	29.274	9.46342	0
hsa-miR-1197	29.274	56.7805	0
hsa-miR-12121	0	18.9268	0
hsa-miR-12136	29.274	47.3171	22.7118
hsa-miR-122-5p	614.754	321.756	681.354
hsa-miR-1226-3p	58.548	0	0
hsa-miR-1228-5p	0	18.9268	0
hsa-miR-1229-5p	29.274	0	0
hsa-miR-1236-5p	0	9.46342	0
hsa-miR-1237-5p	0	0	22.7118
hsa-miR-1252-5p	0	9.46342	0
hsa-miR-1255a	0	0	45.4236
hsa-miR-1255b-5p	29.274	0	0
hsa-miR-125a-3p	0	47.3171	0
hsa-miR-125a-5p	30327.9	28418.7	31433.1
hsa-miR-125b-1-3p	263.466	236.586	227.118
hsa-miR-125b-2-3p	29.274	9.46342	0
hsa-miR-125b-5p	201434	180505	178424
hsa-miR-126-3p	1932.08	2195.51	2089.48
hsa-miR-126-5p	409.836	227.122	295.253
hsa-miR-1262	0	9.46342	45.4236
hsa-miR-1268a	468.384	624.586	749.489
hsa-miR-1268b	468.384	634.049	772.201
hsa-miR-127-3p	8460.19	8081.76	7608.45
hsa-miR-127-5p	175.644	388	227.118
hsa-miR-1271-5p	0	9.46342	45.4236
hsa-miR-1275	29.274	28.3903	22.7118
hsa-miR-1277-3p	0	9.46342	0
hsa-miR-1277-5p	87.822	198.732	227.118
hsa-miR-128-1-5p	0	0	22.7118
hsa-miR-128-3p	1580.8	927.416	1067.45
hsa-miR-1285-5p	0	0	22.7118
hsa-miR-1287-5p	29.274	75.7074	113.559
hsa-miR-129-5p	87.822	0	0
hsa-miR-1292-5p	0	28.3903	0
hsa-miR-1293	29.274	18.9268	22.7118
hsa-miR-1296-5p	87.822	113.561	45.4236
hsa-miR-1297	29.274	47.3171	22.7118
hsa-miR-1301-3p	0	9.46342	0
hsa-miR-1303	0	18.9268	0
hsa-miR-1306-5p	204.918	132.488	181.694
hsa-miR-1307-3p	1346.6	1731.81	1521.69
hsa-miR-1307-5p	292.74	85.1708	158.983
hsa-miR-130a-3p	731.85	624.586	794.913
hsa-miR-130a-5p	0	9.46342	0
hsa-miR-130b-3p	0	47.3171	45.4236
hsa-miR-130b-5p	29.274	28.3903	22.7118
hsa-miR-132-3p	58.548	18.9268	0
hsa-miR-132-5p	0	28.3903	0
hsa-miR-133a-3p	58.548	9.46342	0
hsa-miR-134-5p	2693.21	2753.86	2248.47
hsa-miR-136-3p	966.042	785.464	613.218
hsa-miR-136-5p	439.11	463.708	295.253
hsa-miR-137-3p	673.302	520.488	590.506
hsa-miR-137-5p	0	47.3171	0
hsa-miR-138-1-3p	0	9.46342	0
hsa-miR-138-5p	0	9.46342	45.4236
hsa-miR-139-3p	87.822	9.46342	45.4236
hsa-miR-139-5p	0	9.46342	0
hsa-miR-140-3p	819.672	747.61	863.048
hsa-miR-140-5p	292.74	227.122	295.253
hsa-miR-141-3p	0	9.46342	0
hsa-miR-142-3p	1522.25	747.61	1022.03
hsa-miR-142-5p	497.658	340.683	272.541
hsa-miR-143-3p	34250.6	33841.2	31841.9
hsa-miR-143-5p	1229.51	643.513	863.048
hsa-miR-144-3p	117.096	141.951	113.559
hsa-miR-144-5p	87.822	56.7805	22.7118
hsa-miR-145-3p	146.37	18.9268	45.4236
hsa-miR-145-5p	1727.17	794.928	840.336
hsa-miR-1468-5p	0	9.46342	0
hsa-miR-146a-3p	146.37	113.561	158.983
hsa-miR-146a-5p	29098.4	34021	29934.1
hsa-miR-146b-5p	351.288	350.147	340.677
hsa-miR-148a-3p	614.754	511.025	454.236
hsa-miR-148b-3p	790.398	1220.78	840.336
hsa-miR-148b-5p	0	9.46342	45.4236
hsa-miR-149-5p	117.096	94.6342	90.8471
hsa-miR-150-5p	204.918	104.098	249.83
hsa-miR-151a-3p	4654.57	4580.3	4565.07
hsa-miR-151a-5p	292.74	198.732	227.118
hsa-miR-151b	175.644	47.3171	22.7118
hsa-miR-152-3p	3044.5	3804.3	3020.67
hsa-miR-154-3p	0	9.46342	22.7118
hsa-miR-154-5p	263.466	151.415	181.694
hsa-miR-155-5p	995.316	1324.88	1271.86
hsa-miR-15a-5p	175.644	123.025	113.559
hsa-miR-15b-3p	87.822	66.244	68.1354
hsa-miR-15b-5p	175.644	312.293	295.253
hsa-miR-16-2-3p	0	18.9268	0
hsa-miR-16-5p	27341.9	35923.2	31728.4
hsa-miR-17-3p	58.548	18.9268	22.7118
hsa-miR-17-5p	175.644	123.025	158.983
hsa-miR-181a-2-3p	526.932	681.367	931.183
hsa-miR-181a-3p	497.658	511.025	272.541
hsa-miR-181a-5p	731.85	652.976	772.201
hsa-miR-181b-2-3p	58.548	9.46342	68.1354
hsa-miR-181b-3p	58.548	0	68.1354
hsa-miR-181b-5p	409.836	359.61	317.965
hsa-miR-181c-3p	29.274	47.3171	22.7118
hsa-miR-181c-5p	0	0	45.4236
hsa-miR-181d-5p	322.014	340.683	295.253
hsa-miR-1827	58.548	75.7074	22.7118
hsa-miR-1843	0	9.46342	0
hsa-miR-185-3p	0	47.3171	22.7118
hsa-miR-185-5p	263.466	331.22	113.559
hsa-miR-186-3p	0	9.46342	0
hsa-miR-186-5p	1610.07	1154.54	999.319
hsa-miR-188-5p	0	9.46342	0
hsa-miR-18a-5p	117.096	104.098	90.8471
hsa-miR-18b-5p	117.096	104.098	90.8471
hsa-miR-190a-5p	263.466	217.659	90.8471
hsa-miR-191-3p	29.274	18.9268	68.1354
hsa-miR-191-5p	11563.2	9794.64	9538.95
hsa-miR-1910-3p	0	9.46342	22.7118
hsa-miR-1910-5p	29.274	9.46342	0
hsa-miR-1913	0	0	45.4236
hsa-miR-192-5p	263.466	160.878	204.406
hsa-miR-193a-5p	907.494	776.001	863.048
hsa-miR-193b-5p	58.548	104.098	68.1354
hsa-miR-194-5p	29.274	18.9268	0
hsa-miR-195-5p	0	9.46342	0
hsa-miR-196a-5p	1492.97	1249.17	1317.28
hsa-miR-196b-3p	0	9.46342	0
hsa-miR-196b-5p	1492.97	1249.17	1317.28
hsa-miR-197-3p	146.37	170.342	295.253
hsa-miR-197-5p	117.096	18.9268	22.7118
hsa-miR-199a-5p	3717.8	4031.42	3679.31
hsa-miR-199b-3p	35480.1	39642.3	38087.7
hsa-miR-199b-5p	409.836	454.244	408.812
hsa-miR-19a-3p	322.014	321.756	408.812
hsa-miR-19b-3p	292.74	312.293	408.812
hsa-miR-200a-3p	0	9.46342	0
hsa-miR-200c-3p	29.274	0	0
hsa-miR-203a-3p	204.918	104.098	408.812
hsa-miR-204-3p	0	0	22.7118
hsa-miR-204-5p	0	9.46342	45.4236
hsa-miR-205-3p	0	0	22.7118
hsa-miR-205-5p	29.274	28.3903	45.4236
hsa-miR-206	0	66.244	0
hsa-miR-20a-5p	614.754	321.756	204.406
hsa-miR-20b-5p	0	47.3171	0
hsa-miR-21-3p	614.754	548.879	431.524
hsa-miR-21-5p	44877	55275.9	48784.9
hsa-miR-210-3p	439.11	160.878	408.812
hsa-miR-2110	0	9.46342	22.7118
hsa-miR-2116-3p	0	9.46342	68.1354
hsa-miR-212-3p	29.274	0	0
hsa-miR-214-3p	29.274	75.7074	68.1354
hsa-miR-214-5p	87.822	9.46342	22.7118
hsa-miR-215-5p	0	9.46342	22.7118
hsa-miR-216a-3p	0	9.46342	0
hsa-miR-218-5p	644.028	870.635	658.642
hsa-miR-219a-5p	0	9.46342	0
hsa-miR-22-3p	1083.14	1391.12	1589.83
hsa-miR-22-5p	29.274	28.3903	22.7118
hsa-miR-221-3p	12119.4	12898.6	13695.2
hsa-miR-221-5p	146.37	208.195	90.8471
hsa-miR-222-3p	2693.21	2432.1	3202.36
hsa-miR-222-5p	58.548	66.244	22.7118
hsa-miR-223-3p	351.288	189.268	113.559
hsa-miR-223-5p	0	0	22.7118
hsa-miR-224-5p	2254.1	3009.37	2975.24
hsa-miR-2355-3p	29.274	28.3903	68.1354
hsa-miR-23a-3p	6557.38	5971.42	6313.88
hsa-miR-23a-5p	146.37	47.3171	0
hsa-miR-23b-3p	6586.65	5678.05	5723.37
hsa-miR-23b-5p	29.274	0	45.4236
hsa-miR-23c	1580.8	851.708	999.319
hsa-miR-24-3p	2927.4	3018.83	3179.65
hsa-miR-25-3p	3512.88	2488.88	3043.38
hsa-miR-25-5p	0	66.244	22.7118
hsa-miR-2682-5p	0	28.3903	0
hsa-miR-26a-1-3p	29.274	28.3903	0
hsa-miR-26a-2-3p	0	37.8537	0
hsa-miR-26a-5p	2371.19	2782.25	3088.8
hsa-miR-26b-3p	0	28.3903	0
hsa-miR-26b-5p	2663.93	3454.15	3225.07
hsa-miR-27a-3p	11036.3	13788.2	11469.5
hsa-miR-27a-5p	87.822	236.586	136.271
hsa-miR-27b-3p	11270.5	14091	11696.6
hsa-miR-27b-5p	58.548	0	0
hsa-miR-28-3p	1083.14	1580.39	999.319
hsa-miR-28-5p	0	18.9268	22.7118
hsa-miR-2861	29.274	0	0
hsa-miR-296-3p	234.192	264.976	227.118
hsa-miR-296-5p	117.096	9.46342	68.1354
hsa-miR-299-3p	117.096	151.415	136.271
hsa-miR-299-5p	204.918	94.6342	90.8471
hsa-miR-29a-3p	21282.2	24349.4	25187.4
hsa-miR-29a-5p	29.274	75.7074	113.559
hsa-miR-29b-1-5p	29.274	47.3171	45.4236
hsa-miR-29b-2-5p	0	18.9268	0
hsa-miR-29b-3p	8021.08	12860.8	10878.9
hsa-miR-29c-3p	21428.6	24548.1	25346.4
hsa-miR-29c-5p	29.274	18.9268	45.4236
hsa-miR-301a-3p	29.274	85.1708	113.559
hsa-miR-301a-5p	0	9.46342	22.7118
hsa-miR-301b-3p	0	18.9268	0
hsa-miR-3065-5p	87.822	0	45.4236
hsa-miR-30a-3p	497.658	529.952	749.489
hsa-miR-30a-5p	10685	10343.5	9334.54
hsa-miR-30b-5p	58.548	47.3171	113.559
hsa-miR-30c-2-3p	146.37	85.1708	68.1354
hsa-miR-30c-5p	380.562	160.878	181.694
hsa-miR-30d-5p	8430.91	8043.91	7381.33
hsa-miR-30e-3p	439.11	501.561	704.065
hsa-miR-30e-5p	8957.85	8204.79	7472.18
hsa-miR-31-3p	204.918	75.7074	68.1354
hsa-miR-31-5p	9426.23	9595.91	9947.76
hsa-miR-3117-3p	0	28.3903	0
hsa-miR-3126-3p	0	9.46342	0
hsa-miR-3129-5p	0	0	22.7118
hsa-miR-3131	58.548	0	0
hsa-miR-3136-5p	0	9.46342	0
hsa-miR-3138	87.822	0	0
hsa-miR-3178	29.274	0	0
hsa-miR-3180-3p	29.274	0	0
hsa-miR-3182	29.274	47.3171	158.983
hsa-miR-3187-3p	0	9.46342	0
hsa-miR-3190-3p	29.274	0	0
hsa-miR-3195	0	0	22.7118
hsa-miR-3198	0	9.46342	0
hsa-miR-3199	0	18.9268	0
hsa-miR-32-5p	29.274	37.8537	0
hsa-miR-3200-3p	0	9.46342	0
hsa-miR-320a-3p	1053.86	1589.86	1771.52
hsa-miR-320b	1053.86	1533.07	1726.1
hsa-miR-320c	146.37	123.025	181.694
hsa-miR-320d	146.37	94.6342	181.694
hsa-miR-320e	146.37	94.6342	181.694
hsa-miR-323a-3p	322.014	312.293	249.83
hsa-miR-323a-5p	0	9.46342	0
hsa-miR-323b-3p	351.288	312.293	340.677
hsa-miR-324-3p	117.096	151.415	45.4236
hsa-miR-324-5p	117.096	37.8537	90.8471
hsa-miR-326	0	28.3903	0
hsa-miR-328-3p	614.754	321.756	499.659
hsa-miR-329-3p	146.37	151.415	204.406
hsa-miR-329-5p	58.548	47.3171	0
hsa-miR-330-3p	29.274	9.46342	0
hsa-miR-330-5p	29.274	9.46342	22.7118
hsa-miR-331-3p	87.822	66.244	68.1354
hsa-miR-335-3p	87.822	37.8537	68.1354
hsa-miR-335-5p	702.576	747.61	863.048
hsa-miR-337-3p	58.548	28.3903	0
hsa-miR-337-5p	966.042	1381.66	1317.28
hsa-miR-338-3p	29.274	0	0
hsa-miR-339-3p	58.548	104.098	0
hsa-miR-339-5p	702.576	586.732	613.218
hsa-miR-33a-5p	29.274	18.9268	0
hsa-miR-33b-5p	0	9.46342	0
hsa-miR-340-3p	0	0	22.7118
hsa-miR-340-5p	29.274	75.7074	45.4236
hsa-miR-342-3p	1697.89	1211.32	1385.42
hsa-miR-342-5p	29.274	0	0
hsa-miR-345-3p	0	9.46342	22.7118
hsa-miR-345-5p	0	9.46342	0
hsa-miR-34a-5p	4391.1	4580.3	3724.73
hsa-miR-34b-3p	0	0	22.7118
hsa-miR-34b-5p	0	9.46342	0
hsa-miR-34c-5p	58.548	37.8537	68.1354
hsa-miR-3605-3p	0	28.3903	90.8471
hsa-miR-361-3p	439.11	227.122	431.524
hsa-miR-361-5p	497.658	283.903	431.524
hsa-miR-3615	87.822	113.561	68.1354
hsa-miR-362-3p	0	18.9268	0
hsa-miR-362-5p	0	18.9268	0
hsa-miR-3620-5p	0	9.46342	0
hsa-miR-3621	146.37	75.7074	113.559
hsa-miR-3622b-3p	0	9.46342	0
hsa-miR-3648	29.274	0	0
hsa-miR-365b-3p	204.918	132.488	181.694
hsa-miR-365b-5p	351.288	113.561	249.83
hsa-miR-3679-5p	29.274	18.9268	113.559
hsa-miR-3682-3p	29.274	0	0
hsa-miR-369-3p	58.548	85.1708	22.7118
hsa-miR-369-5p	468.384	624.586	545.083
hsa-miR-370-3p	2166.28	2640.3	2452.87
hsa-miR-370-5p	29.274	0	0
hsa-miR-374a-3p	0	94.6342	68.1354
hsa-miR-374a-5p	146.37	66.244	22.7118
hsa-miR-374b-3p	0	9.46342	22.7118
hsa-miR-376a-2-5p	29.274	18.9268	0
hsa-miR-376a-3p	585.48	624.586	386.1
hsa-miR-376a-5p	29.274	18.9268	0
hsa-miR-376b-3p	585.48	586.732	386.1
hsa-miR-376b-5p	29.274	18.9268	22.7118
hsa-miR-376c-3p	58.548	283.903	386.1
hsa-miR-376c-5p	29.274	18.9268	22.7118
hsa-miR-377-3p	117.096	113.561	68.1354
hsa-miR-378a-3p	117.096	18.9268	45.4236
hsa-miR-378a-5p	0	0	68.1354
hsa-miR-378c	117.096	9.46342	45.4236
hsa-miR-378i	117.096	9.46342	45.4236
hsa-miR-379-3p	29.274	9.46342	22.7118
hsa-miR-379-5p	1756.44	2687.61	1794.23
hsa-miR-380-5p	58.548	47.3171	45.4236
hsa-miR-381-3p	4039.81	6359.42	5791.51
hsa-miR-382-3p	146.37	104.098	113.559
hsa-miR-382-5p	3103.04	4400.49	4565.07
hsa-miR-383-5p	0	9.46342	0
hsa-miR-3925-5p	29.274	0	0
hsa-miR-3960	0	9.46342	0
hsa-miR-409-3p	5210.77	5280.59	6245.74
hsa-miR-409-5p	29.274	37.8537	90.8471
hsa-miR-410-5p	0	9.46342	0
hsa-miR-411-3p	29.274	9.46342	22.7118
hsa-miR-411-5p	2254.1	3056.69	2134.91
hsa-miR-412-3p	0	9.46342	0
hsa-miR-412-5p	58.548	28.3903	68.1354
hsa-miR-421	58.548	28.3903	22.7118
hsa-miR-423-3p	380.562	170.342	363.389
hsa-miR-423-5p	1024.59	1466.83	1567.11
hsa-miR-424-3p	58.548	9.46342	113.559
hsa-miR-424-5p	380.562	596.196	522.371
hsa-miR-425-3p	29.274	141.951	158.983
hsa-miR-425-5p	848.946	804.391	931.183
hsa-miR-4286	0	47.3171	0
hsa-miR-4301	146.37	56.7805	0
hsa-miR-431-3p	117.096	66.244	113.559
hsa-miR-431-5p	380.562	681.367	658.642
hsa-miR-432-5p	2868.85	3898.93	3474.9
hsa-miR-4324	58.548	28.3903	113.559
hsa-miR-4326	29.274	18.9268	0
hsa-miR-433-3p	0	9.46342	0
hsa-miR-4422	0	9.46342	0
hsa-miR-4429	58.548	37.8537	113.559
hsa-miR-4449	0	18.9268	0
hsa-miR-4454	175.644	104.098	90.8471
hsa-miR-4466	0	9.46342	0
hsa-miR-4469	29.274	0	0
hsa-miR-4488	58.548	0	45.4236
hsa-miR-4492	29.274	0	0
hsa-miR-4497	0	28.3903	22.7118
hsa-miR-4498	204.918	75.7074	158.983
hsa-miR-4508	29.274	9.46342	45.4236
hsa-miR-450a-1-3p	0	9.46342	0
hsa-miR-450b-5p	87.822	37.8537	68.1354
hsa-miR-4516	292.74	227.122	386.1
hsa-miR-451a	234.192	47.3171	68.1354
hsa-miR-452-5p	175.644	160.878	90.8471
hsa-miR-4525	0	9.46342	0
hsa-miR-4536-5p	0	9.46342	0
hsa-miR-454-3p	87.822	236.586	158.983
hsa-miR-454-5p	0	37.8537	45.4236
hsa-miR-455-3p	0	9.46342	0
hsa-miR-455-5p	468.384	378.537	317.965
hsa-miR-4649-5p	29.274	0	0
hsa-miR-4667-5p	29.274	56.7805	68.1354
hsa-miR-4677-3p	0	18.9268	0
hsa-miR-4677-5p	0	9.46342	0
hsa-miR-4704-5p	0	9.46342	0
hsa-miR-4707-5p	0	0	22.7118
hsa-miR-4710	29.274	0	0
hsa-miR-4714-3p	29.274	0	0
hsa-miR-4717-3p	0	9.46342	0
hsa-miR-4725-3p	0	18.9268	0
hsa-miR-4728-3p	0	0	45.4236
hsa-miR-4758-5p	0	9.46342	0
hsa-miR-4787-5p	0	0	22.7118
hsa-miR-4800-3p	0	0	22.7118
hsa-miR-4802-3p	0	0	22.7118
hsa-miR-483-3p	29.274	0	0
hsa-miR-483-5p	29.274	0	22.7118
hsa-miR-484	29.274	47.3171	45.4236
hsa-miR-485-3p	2107.73	1391.12	1885.08
hsa-miR-485-5p	58.548	94.6342	136.271
hsa-miR-486-5p	995.316	170.342	635.93
hsa-miR-487a-3p	0	9.46342	0
hsa-miR-487b-3p	556.206	246.049	431.524
hsa-miR-487b-5p	58.548	66.244	22.7118
hsa-miR-490-3p	380.562	283.903	249.83
hsa-miR-490-5p	87.822	66.244	68.1354
hsa-miR-491-5p	0	28.3903	0
hsa-miR-493-3p	585.48	842.245	681.354
hsa-miR-493-5p	87.822	151.415	158.983
hsa-miR-494-3p	497.658	435.317	249.83
hsa-miR-495-3p	0	9.46342	68.1354
hsa-miR-495-5p	0	9.46342	0
hsa-miR-496	0	0	22.7118
hsa-miR-5001-5p	0	0	45.4236
hsa-miR-500a-3p	58.548	151.415	113.559
hsa-miR-500a-5p	0	18.9268	0
hsa-miR-500b-3p	29.274	0	0
hsa-miR-500b-5p	0	18.9268	0
hsa-miR-501-3p	29.274	151.415	90.8471
hsa-miR-502-3p	29.274	132.488	90.8471
hsa-miR-502-5p	0	18.9268	0
hsa-miR-503-3p	87.822	28.3903	22.7118
hsa-miR-503-5p	439.11	378.537	726.777
hsa-miR-505-3p	0	28.3903	22.7118
hsa-miR-5094	0	0	22.7118
hsa-miR-532-3p	87.822	132.488	0
hsa-miR-532-5p	409.836	492.098	704.065
hsa-miR-539-3p	58.548	56.7805	90.8471
hsa-miR-542-3p	614.754	728.684	408.812
hsa-miR-542-5p	87.822	123.025	136.271
hsa-miR-543	58.548	18.9268	181.694
hsa-miR-545-3p	0	18.9268	0
hsa-miR-545-5p	0	9.46342	0
hsa-miR-548ay-3p	0	18.9268	0
hsa-miR-548c-3p	0	9.46342	45.4236
hsa-miR-548e-5p	0	9.46342	0
hsa-miR-549a-3p	0	0	22.7118
hsa-miR-5682	58.548	0	0
hsa-miR-5699-3p	29.274	28.3903	22.7118
hsa-miR-5699-5p	0	9.46342	0
hsa-miR-570-3p	0	18.9268	0
hsa-miR-574-3p	2488.29	1135.61	1885.08
hsa-miR-574-5p	87.822	141.951	204.406
hsa-miR-576-5p	58.548	18.9268	0
hsa-miR-582-3p	87.822	18.9268	22.7118
hsa-miR-584-5p	0	37.8537	0
hsa-miR-589-3p	58.548	9.46342	0
hsa-miR-589-5p	204.918	113.561	68.1354
hsa-miR-590-3p	58.548	28.3903	113.559
hsa-miR-590-5p	0	0	22.7118
hsa-miR-598-3p	175.644	47.3171	68.1354
hsa-miR-599	29.274	56.7805	22.7118
hsa-miR-6088	0	0	22.7118
hsa-miR-6125	0	18.9268	0
hsa-miR-6126	29.274	9.46342	0
hsa-miR-6133	58.548	94.6342	90.8471
hsa-miR-615-3p	819.672	652.976	613.218
hsa-miR-615-5p	0	28.3903	0
hsa-miR-616-5p	87.822	0	0
hsa-miR-618	0	0	22.7118
hsa-miR-619-5p	87.822	28.3903	0
hsa-miR-625-3p	263.466	66.244	181.694
hsa-miR-627-5p	0	0	22.7118
hsa-miR-628-3p	0	18.9268	0
hsa-miR-628-5p	0	9.46342	22.7118
hsa-miR-629-5p	58.548	179.805	181.694
hsa-miR-641	0	0	22.7118
hsa-miR-6501-5p	0	9.46342	0
hsa-miR-6507-5p	29.274	0	0
hsa-miR-6511a-3p	0	9.46342	0
hsa-miR-6511b-3p	0	9.46342	0
hsa-miR-6514-5p	0	18.9268	0
hsa-miR-652-3p	0	18.9268	22.7118
hsa-miR-6529-5p	29.274	18.9268	0
hsa-miR-654-3p	1639.34	1741.27	1112.88
hsa-miR-654-5p	0	9.46342	0
hsa-miR-660-5p	702.576	359.61	567.795
hsa-miR-664a-5p	0	18.9268	22.7118
hsa-miR-665	58.548	85.1708	90.8471
hsa-miR-668-3p	29.274	18.9268	0
hsa-miR-671-3p	29.274	94.6342	68.1354
hsa-miR-671-5p	204.918	141.951	408.812
hsa-miR-6724-5p	0	56.7805	113.559
hsa-miR-6732-5p	0	0	22.7118
hsa-miR-6734-5p	0	9.46342	0
hsa-miR-6736-5p	29.274	0	0
hsa-miR-6741-3p	0	0	22.7118
hsa-miR-6746-3p	0	18.9268	0
hsa-miR-6749-5p	0	18.9268	22.7118
hsa-miR-6763-5p	0	0	22.7118
hsa-miR-6765-3p	87.822	37.8537	68.1354
hsa-miR-6772-3p	0	9.46342	0
hsa-miR-6775-3p	204.918	0	45.4236
hsa-miR-6779-5p	29.274	0	0
hsa-miR-6785-5p	0	9.46342	0
hsa-miR-6786-3p	0	9.46342	0
hsa-miR-6787-3p	0	0	22.7118
hsa-miR-6797-5p	0	9.46342	0
hsa-miR-6799-5p	0	0	22.7118
hsa-miR-6800-3p	29.274	0	0
hsa-miR-6807-5p	0	9.46342	0
hsa-miR-6808-3p	0	9.46342	0
hsa-miR-6812-5p	0	0	22.7118
hsa-miR-6813-5p	29.274	0	0
hsa-miR-6816-5p	0	0	22.7118
hsa-miR-6821-3p	0	9.46342	0
hsa-miR-6821-5p	87.822	0	22.7118
hsa-miR-6824-5p	0	9.46342	0
hsa-miR-6826-3p	0	0	22.7118
hsa-miR-6846-5p	29.274	0	0
hsa-miR-6856-5p	0	9.46342	0
hsa-miR-6866-5p	0	9.46342	0
hsa-miR-6870-5p	0	18.9268	0
hsa-miR-6886-5p	0	0	22.7118
hsa-miR-6889-5p	29.274	0	0
hsa-miR-6891-3p	263.466	0	22.7118
hsa-miR-6892-5p	29.274	0	68.1354
hsa-miR-6893-5p	29.274	0	0
hsa-miR-7-1-3p	0	9.46342	0
hsa-miR-7-5p	497.658	529.952	272.541
hsa-miR-708-3p	146.37	56.7805	68.1354
hsa-miR-708-5p	204.918	397.464	295.253
hsa-miR-7108-3p	29.274	0	0
hsa-miR-7108-5p	0	9.46342	45.4236
hsa-miR-7156-3p	0	0	22.7118
hsa-miR-744-5p	673.302	624.586	567.795
hsa-miR-758-3p	0	47.3171	45.4236
hsa-miR-758-5p	0	37.8537	0
hsa-miR-760	0	0	22.7118
hsa-miR-765	0	0	22.7118
hsa-miR-769-3p	117.096	37.8537	0
hsa-miR-769-5p	117.096	170.342	340.677
hsa-miR-770-5p	0	9.46342	0
hsa-miR-7704	29.274	9.46342	0
hsa-miR-7706	29.274	47.3171	45.4236
hsa-miR-7851-3p	0	18.9268	0
hsa-miR-7976	0	9.46342	22.7118
hsa-miR-7977	29.274	0	0
hsa-miR-873-3p	0	9.46342	0
hsa-miR-873-5p	58.548	66.244	45.4236
hsa-miR-874-3p	0	37.8537	68.1354
hsa-miR-874-5p	0	9.46342	0
hsa-miR-877-5p	87.822	9.46342	22.7118
hsa-miR-887-3p	29.274	28.3903	22.7118
hsa-miR-889-3p	117.096	274.439	227.118
hsa-miR-9-3p	0	9.46342	0
hsa-miR-9-5p	87.822	0	0
hsa-miR-92a-3p	3395.78	2517.27	2997.96
hsa-miR-92b-3p	58.548	37.8537	136.271
hsa-miR-92b-5p	58.548	56.7805	90.8471
hsa-miR-93-3p	29.274	75.7074	45.4236
hsa-miR-93-5p	6235.36	6577.08	5882.35
hsa-miR-935	0	18.9268	0
hsa-miR-937-3p	29.274	0	0
hsa-miR-939-5p	29.274	9.46342	0
hsa-miR-941	263.466	113.561	158.983
hsa-miR-98-3p	29.274	0	0
hsa-miR-98-5p	234.192	227.122	363.389
hsa-miR-9899	0	0	22.7118
hsa-miR-9985	117.096	113.561	45.4236
hsa-miR-99a-3p	0	37.8537	0
hsa-miR-99a-5p	6937.94	5999.81	7426.75
hsa-miR-99b-3p	468.384	340.683	249.83
hsa-miR-99b-5p	13671	10059.6	10402
unconservative_12_23637	4771.66	3094.54	5087.44
unconservative_16_27577	0	18.9268	0
unconservative_17_29641	263.466	236.586	408.812
unconservative_17_30330	58.548	9.46342	45.4236
unconservative_1_1188	146.37	9.46342	68.1354
unconservative_2_4766	175.644	274.439	635.93
unconservative_7_15448	7523.42	7305.76	8494.21
